# Supplementary material for: Where east meets west: Phylogeography of the high Arctic North American brant goose
Source: Ecol Evol. 2024 Apr 10;14(4):e11245. doi: 10.1002/ece3.11245 (PMC11004662; doi:10.1002/ece3.11245)
Supplement: Supplementary file 2 — Tables S1–S4 [file ECE3-14-e11245-s002.xlsx]

## Sheet: STable 1 Network construction
Supplemental Table 1. Results of star contraction in construction of network based on mtDNA control region for brant (Branta bernicla). Sample information is available at Sonsthagen et al. (2024).
Identical taxa:
Taxon BBI101 with taxon BBI539
Taxon BBI101 with taxon BBI659
Taxon BBI101 with taxon BBI978
Taxon BBI101 with taxon SH0409
Taxon BBI102 with taxon SH9634
Taxon BBI108 with taxon BBI210
Taxon BBI108 with taxon BBI227
Taxon BBI108 with taxon BBI375
Taxon BBI108 with taxon BBI385
Taxon BBI108 with taxon BBI681
Taxon BBI108 with taxon BBI988
Taxon BBI108 with taxon SH0427
Taxon BBI108 with taxon SH0456
Taxon BBI108 with taxon SH9669
Taxon BBI132 with taxon BBI679
Taxon BBI132 with taxon SH0439
Taxon BBI132 with taxon SH0472
Taxon BBI132 with taxon SH0754
Taxon BBI138 with taxon BBI158
Taxon BBI138 with taxon BBI645
Taxon BBI138 with taxon BBI678
Taxon BBI138 with taxon SH0465
Taxon BBI138 with taxon SH9664
Taxon BBI138 with taxon SH9668
Taxon BBI144 with taxon BBI188
Taxon BBI144 with taxon BBI195
Taxon BBI144 with taxon SH9627
Taxon BBI144 with taxon SH0752
Taxon BBI147 with taxon BBI965
Taxon BBI147 with taxon BA5219
Taxon BBI147 with taxon BA5228
Taxon BBI147 with taxon WH5095
Taxon BBI147 with taxon SH0408
Taxon BBI153 with taxon BBI164
Taxon BBI153 with taxon BBI167
Taxon BBI153 with taxon BBI168
Taxon BBI153 with taxon BBI173
Taxon BBI153 with taxon BBI215
Taxon BBI153 with taxon BBI394
Taxon BBI153 with taxon BBI573
Taxon BBI153 with taxon BBI574
Taxon BBI153 with taxon BBI664
Taxon BBI153 with taxon BBI671
Taxon BBI153 with taxon BBI680
Taxon BBI153 with taxon BBI969
Taxon BBI153 with taxon BA5226
Taxon BBI153 with taxon PP0028
Taxon BBI153 with taxon PP0129
Taxon BBI153 with taxon PP0217
Taxon BBI153 with taxon SH0421
Taxon BBI153 with taxon SH0448
Taxon BBI153 with taxon SH9667
Taxon BBI172 with taxon BBI652
Taxon BBI172 with taxon ICEAL0
Taxon BBI172 with taxon ICEAS0
Taxon BBI172 with taxon ICEBC0
Taxon BBI172 with taxon ICEDJ0
Taxon BBI172 with taxon WH5014
Taxon BBI172 with taxon SH9658
Taxon BBI172 with taxon SH9672
Taxon BBI219 with taxon BBI996
Taxon BBI239 with taxon SH9613
Taxon BBI239 with taxon SH9636
Taxon BBI377 with taxon BBI388
Taxon BBI391 with taxon WH5001
Taxon BBI391 with taxon SH0417
Taxon BBI395 with taxon WWT3B0
Taxon BBI395 with taxon WWT5B0
Taxon BBI395 with taxon SH9625
Taxon BBI396 with taxon SH0403
Taxon BA5195 with taxon BA5224
Taxon BA5195 with taxon BA5225
Taxon BA5197 with taxon BA5198
Taxon ICEBH0 with taxon PP0051
Taxon ICEBH0 with taxon PP0108
Taxon ICEBN0 with taxon ICEBU0
Taxon ICEBS0 with taxon ICECI0
Taxon ICEBV0 with taxon WH5124
Taxon ICECF0 with taxon WH5090
Taxon WWT2B0 with taxon WWT6B0
Taxon WWT2B0 with taxon WWT7B0
Taxon LR9623 with taxon LR97B3
Taxon LR9623 with taxon COL311
Taxon LR9623 with taxon CRD011
Taxon LR9623 with taxon NP0305
Taxon LR9623 with taxon NP0504
Taxon LR9623 with taxon TES001
Taxon LR9623 with taxon PP0045
Taxon LR9623 with taxon PP0049
Taxon LR9623 with taxon PP0055
Taxon LR9623 with taxon PP0109
Taxon LR9623 with taxon PP0132
Taxon LR9623 with taxon PP0R08
Taxon LR9623 with taxon KB0602
Taxon LR9623 with taxon TR0609
Taxon LR9623 with taxon TC3F17
Taxon LR9623 with taxon YKD35F
Taxon WH5002 with taxon SH0419
Taxon WH5002 with taxon SH0434
Taxon WH5017 with taxon WH5024
Taxon WH5017 with taxon WH2068
Taxon WH5017 with taxon WH5010
Taxon WH5019 with taxon OL0019
Taxon WH5020 with taxon PP0046
Taxon WH5022 with taxon PP0220
Taxon WH5046 with taxon B0602F
Taxon WH5046 with taxon B0603F
Taxon WH5046 with taxon B0604F
Taxon WH5046 with taxon B0605F
Taxon WH5046 with taxon B0606F
Taxon WH5046 with taxon B0608F
Taxon WH5046 with taxon COL003
Taxon WH5046 with taxon COL005
Taxon WH5046 with taxon COL648
Taxon WH5046 with taxon COL947
Taxon WH5046 with taxon COLNOF
Taxon WH5046 with taxon COLUN1
Taxon WH5046 with taxon CRD002
Taxon WH5046 with taxon CRD004
Taxon WH5046 with taxon CRD006
Taxon WH5046 with taxon CRD016
Taxon WH5046 with taxon NP0505
Taxon WH5046 with taxon NP0506
Taxon WH5046 with taxon PB0001
Taxon WH5046 with taxon TES002
Taxon WH5046 with taxon PP0003
Taxon WH5046 with taxon PP0019
Taxon WH5046 with taxon PP0088
Taxon WH5046 with taxon PP0136
Taxon WH5046 with taxon PP0147
Taxon WH5046 with taxon PP0204
Taxon WH5046 with taxon BAI244
Taxon WH5046 with taxon BAI614
Taxon WH5046 with taxon BAI621
Taxon WH5046 with taxon BAI625
Taxon WH5046 with taxon BAI626
Taxon WH5046 with taxon BAI627
Taxon WH5046 with taxon BAI632
Taxon WH5046 with taxon BAI633
Taxon WH5046 with taxon BAI634
Taxon WH5046 with taxon BAI635
Taxon WH5046 with taxon BAI637
Taxon WH5046 with taxon BAI638
Taxon WH5046 with taxon BAI661
Taxon WH5046 with taxon BAI664
Taxon WH5046 with taxon BAI665
Taxon WH5046 with taxon KB0601
Taxon WH5046 with taxon KB0603
Taxon WH5046 with taxon KB0604
Taxon WH5046 with taxon KI0601
Taxon WH5046 with taxon KI0602
Taxon WH5046 with taxon KI0603
Taxon WH5046 with taxon KI0604
Taxon WH5046 with taxon KI0605
Taxon WH5046 with taxon KI0606
Taxon WH5046 with taxon KI0607
Taxon WH5046 with taxon KI0608
Taxon WH5046 with taxon KIG703
Taxon WH5046 with taxon KIG704
Taxon WH5046 with taxon KIG707
Taxon WH5046 with taxon KIG708
Taxon WH5046 with taxon KIG709
Taxon WH5046 with taxon KIG710
Taxon WH5046 with taxon KIG712
Taxon WH5046 with taxon KIG713
Taxon WH5046 with taxon KIG715
Taxon WH5046 with taxon KIG716
Taxon WH5046 with taxon KIG723
Taxon WH5046 with taxon KIG727
Taxon WH5046 with taxon KIG733
Taxon WH5046 with taxon TR0601
Taxon WH5046 with taxon TR0603
Taxon WH5046 with taxon TR0604
Taxon WH5046 with taxon TR0605
Taxon WH5046 with taxon TR0606
Taxon WH5046 with taxon TR0608
Taxon WH5046 with taxon TR0610
Taxon WH5046 with taxon TR0611
Taxon WH5046 with taxon TR0612
Taxon WH5046 with taxon TR0613
Taxon WH5046 with taxon TR0614
Taxon WH5046 with taxon TC3F01
Taxon WH5046 with taxon TC3F03
Taxon WH5046 with taxon TC3F04
Taxon WH5046 with taxon TC3F05
Taxon WH5046 with taxon TC3F06
Taxon WH5046 with taxon TC3F07
Taxon WH5046 with taxon TC3F08
Taxon WH5046 with taxon TC3F10
Taxon WH5046 with taxon TC3F11
Taxon WH5046 with taxon TC3F12
Taxon WH5046 with taxon TC3F13
Taxon WH5046 with taxon TC3F16
Taxon WH5046 with taxon TC3F29
Taxon WH5046 with taxon TC3F30
Taxon WH5046 with taxon TC3F32
Taxon WH5046 with taxon TC3F33
Taxon WH5046 with taxon TC3F34
Taxon WH5046 with taxon YKD31F
Taxon WH5046 with taxon YKD32F
Taxon WH5046 with taxon YKD34F
Taxon WH5046 with taxon YKD37F
Taxon WH5046 with taxon YKD38F
Taxon WH5116 with taxon OL0020
Taxon WH5127 with taxon OL0024
Taxon WH5176 with taxon OL0021
Taxon WH2033 with taxon OL0026
Taxon UR0002 with taxon UR0005
Taxon UR0002 with taxon UR0006
Taxon UR0002 with taxon UR0007
Taxon UR0002 with taxon UR0008
Taxon UR0015 with taxon UR0018
Taxon COL001 with taxon PB0002
Taxon COL001 with taxon PP0041
Taxon COL001 with taxon TC3F09
Taxon COL002 with taxon CRD001
Taxon COL002 with taxon CRD012
Taxon COL002 with taxon TC3F14
Taxon COL004 with taxon COL014
Taxon COL004 with taxon COL188
Taxon COL004 with taxon CRD007
Taxon COL004 with taxon CRD008
Taxon COL004 with taxon CRD009
Taxon COL004 with taxon CRD014
Taxon COL004 with taxon TC3F31
Taxon COL709 with taxon CRD015
Taxon COL709 with taxon PP0031
Taxon COL709 with taxon TR0602
Taxon CRD003 with taxon CRD005
Taxon CRD013 with taxon TR0607
Taxon PB0004 with taxon PP0054
Taxon PP0010 with taxon PP0018
Taxon G4Y300 with taxon G4YJ00
Taxon G4Y300 with taxon G4YY00
Taxon BAI622 with taxon BAI630
Taxon BAI623 with taxon BAI629
Taxon BAI623 with taxon BAI631
Taxon BAI628 with taxon BAI639
Taxon BAI628 with taxon BAI640
Taxon BAI636 with taxon KIG489
Taxon BAI636 with taxon KIG706
Taxon BAI659 with taxon BAI660
Taxon BAI659 with taxon BAI663
Taxon BAI659 with taxon KIG721
Taxon KIG625 with taxon KIG724
Taxon KIG625 with taxon KIG730
Taxon KIG702 with taxon KIG720
Taxon KIG711 with taxon KIG717
Taxon KIG711 with taxon KIG718
Taxon KIG711 with taxon KIG722
Have contracted seq. BBI108 with SH9631 with BBI379 with BBI683 with WWT1B0
Have contracted seq. BBI147 with BBI161
Have contracted seq. BBI153 with BBI390
Have contracted seq. BBI172 with BBI133
Have contracted seq. BBI377 with ICEAI0
Have contracted seq. BBI395 with ICEBJ0
Have contracted seq. ICEBV0 with BA5197 with ICEAA0
Have contracted seq. WWT4B0 with BA5196
Have contracted seq. LR9623 with WH5022 with PB0004
Have contracted seq. WH5017 with WH2024
Have contracted seq. WH5046 with TC3F26
Have contracted seq. UR0012 with WH5019
Have contracted seq. COL004 with WH5020 with KIG728
Have contracted seq. COL508 with KIG725
Have contracted seq. PP0085 with CRD010
Have generated a median vector. Name of the sequence: sco 1
Sequence of the median vector:
TCCCTATAATTACCCTCACAACCCTTCCACCCCTTACGCGTACTACCTTTGG
Have contracted seq. sco 1 with COL002 with PP0002 with COL709
Have contracted seq. BBI108 with BBI377
Have contracted seq. BBI395 with BBI219 with ICEBI0
Have contracted seq. ICEBV0 with ICEBH0 with PP0011 with ICEBN0
Have contracted seq. LR9623 with COL508
Have contracted seq. COL004 with PP0085 with PP0245 with TC3F02 with COL001
Sonsthagen, S. A., Wilson, R. E., Pierson, B. J., Sage, G. K., Talbot, S. L., Derksen, D. V., & Ward, D. H. (2024). Branta (Branta bernicla) genetic data from North America, Europe, and Asia: U.S. Geological Survey data release, https://doi.org/10.5066/P96G9LAJ.
Any use of trade, firm, or product names is for descriptive purposes only and does not imply endorsement by the U.S. Government.

## Sheet: STable 2 mtDNA Haplotype
Supplemental Table 2. mtDNA control region haplotype distribution for brant (Branta bernicla) nesting, molting, migrating, and wintering aggregrations. Sample information is available at Sonsthagen et al. (2024).
subspecies	B. b. bernicla		B. b. hrota							B. b. nigricans
Ecological stock	Western High Arctic -Russia		Eastern Low Arctic - Canada			Eastern High Arctic - Canada				Western High Arctic - Canada				North Slope, Alaska (molting and nesting)								YK-Delta, Alaska nesting colonies							Russia
locality	Terschelling Island		Baffin Island	Southhampton Island		Bathurst Island-nesting	Iceland-staging	Ireland-wintering		Melville Island-nesting	Melville-molting	Prince Patrick Island-molting		Oliktok	Prudhoe	Ugnuravik River	Colville River	Utqiagvik	NPRA	Teshepuk Lake		Tutakoke	Kashunuk River	Old Chevak	Baird Inlet	Kigigak Island	Kokechik		Lena River	N
HAP01								1																						1
HAP02								3																						3
HAP03			4	1																										5
HAP04			1	1																										2
HAP05			7	3																										10
HAP06			2	3																										5
HAP07			1																											1
HAP08			3	2																										5
HAP09			2	1		2				1																				6
HAP10			13	3		1						3																		20
HAP11			4	3																										7
HAP12			1																											1
HAP13			2	2			4			1																				9
HAP14			1	1																										2
HAP15			1																											1
HAP17			1	1						1																				3
HAP18				2						1																				3
HAP19			2																											2
HAP20				1																										1
HAP21				1																										1
HAP22										2	2																			4
HAP23												1																		1
HAP24							1			1																				2
HAP25	1																													1
HAP26	1																													1
HAP27	1																													1
HAP28																													1	1
HAP29																													1	1
HAP30																													1	1
HAP31																													1	1
HAP32																													1	1
HAP36										1		6			1		10	6	2	1		30	1	2	15	21	3			99
HAP37												1																		1
HAP38												1																		1
HAP40												1																		1
HAP41												1																		1
HAP42												1					2					1								4
HAP43												1																		1
HAP44			1	2																										3
HAP45			1	1				2																						4
HAP51			1																											1
HAP52			1																											1
HAP53																	7					1								8
HAP54												6					2		2	1		2	1				1		2	17
HAP55												1			1		1					1								4
HAP56												1																		1
HAP57																	1													1
HAP58												1																		1
HAP59																	1					1								2
HAP63			2																											2
HAP64			1																											1
HAP65			1																											1
HAP72			1																											1
HAP74				1																										1
HAP75				1																										1
HAP76								1																						1
HAP77																						1								1
HAP78																	3					1								4
HAP79																						1								1
HAP80																						1								1
HAP83											1																			1
HAP84											1																			1
HAP89																1														1
HAP97											1																			1
HAP98							1																							1
HAP99							1																							1
HAP101							1																							1
HAP102							1					2																		3
HAP103							1																							1
HAP104							1																							1
HAP105							2																							2
HAP106							1																							1
HAP107							2																							2
HAP108							1																							1
HAP109							1																							1
HAP110																	1													1
HAP111												1			1															2
HAP112																	2													2
HAP113																	1													1
HAP114																	1													1
HAP115						1																								1
HAP116												2																		2
HAP117										1		1																		2
HAP118										1		1																		2
HAP120										1																				1
HAP121							1			1																				2
HAP122										1				1																2
HAP123										1				1																2
HAP124										1				1																2
HAP125										1				1																2
HAP126														1																1
HAP127											1			1																2
HAP128																5														5
HAP129																									2					2
HAP130																									3					3
HAP131																									1					1
HAP132																									3					3
HAP133																									1	2				3
HAP134																									1					1
HAP135																									3	1				4
HAP136																									1					1
HAP137																										1				1
HAP138																										4				4
HAP139																										1				1
HAP140																										2				2
HAP141																										3				3
HAP142																										1				1
HAP143																										1				1
HAP144																										1				1
HAP146																										1				1
HAP148																										1				1
HAP150																										1				1
HAP151																										1				1
HAP152						3																								3
HAP153						1																								1
HAP154						2																								2
HAP155						1																								1
HAP156						1																								1
HAP158	1																													1
HAP159	3																													3
HAP160	1																													1
HAP161	1																													1
HAP162																													1	1
HAP163																													1	1
HAP164							1																							1
HAP165							1																							1
HAP166							1																							1
HAP167																1														1
HAP168																1														1
HAP169																1														1
HAP170																1														1
HAP171																2														2
HAP174							1																							1
HAP175							1																							1
HAP176																										1				1
N	9		54	30		12	24	7		16	6	32		6	3	12	32	6	4	2		40	2	2	30	43	4		9	385
	Terschelling Island		Baffin Island	Southhampton Island		Bathurst Island-nesting	Iceland-staging	Ireland-wintering		Melville Island-nesting	Melville-molting	Prince Patrick Island-molting		Oliktok	Prudhoe	Ugnuravik River	Colville River	Utqiagvik	NPRA	Teshepuk Lake		Tutakoke	Kashunuk River	Old Chevak	Baird Inlet	Kigigak Island	Kokechik		Lena River	N
Sonsthagen, S. A., Wilson, R. E., Pierson, B. J., Sage, G. K., Talbot, S. L., Derksen, D. V., & Ward, D. H. (2024). Branta (Branta bernicla) genetic data from North America, Europe, and Asia: U.S. Geological Survey data release, https://doi.org/10.5066/P96G9LAJ.

## Sheet: STable 3  Structure
Supplemental Table 3. Number and proportion of brant (Branta bernicla) individuals assigned to three categories from STRUCTURE analysis using 75% assignment threshold. Sample information is available at Sonsthagen et al. (2024).
Subspecies	Region or Management Unit	Location	Assigned to nigricans (> 75%)	Assigned to hrota ( > 75%)	Assigned to Admixed (75% > x < 25%)	Total N		Proportion nigricans (> 75%)	Proportion Admix (75% > x < 25%)	Proportion hrota ( > 75%)
Branta bernicla bernicla	Western High Arctic Russia-Eastern Atlantic	Terschelling Island	2	5	6	13		0.153846	0.461538	0.384615
Branta bernicla hrota	Eastern Low Arctic Canada-Western Atlantic	Baffin Island, Nunavut, Canada	1	50	9	60		0.0166667	0.15	0.833333
Branta bernicla hrota	Eastern Low Arctic Canada-Western Atlantic	Southhampton Island, Nunavut, Canada	0	48	11	59		0	0.186441	0.813559
Branta bernicla hrota	Eastern High Arctic Canada-Western Atlantic	Ireland - wintering	0	6	1	7		0	0.142857	0.857143
Branta bernicla hrota	Eastern High Arctic Canada-Western Atlantic	Iceland - migrating	2	50	7	59		0.0338983	0.118644	0.847458
Branta bernicla hrota	Eastern High Arctic Canada-Western Atlantic	Bathurst Island, Nunavut, Canada	0	13	0	13		0	0	1
Brant bernicla nigricans	Western High Arctic Canada-Eastern Pacific	Melville Island-breeders, , Nunavut, Canada	6	16	14	36		0.166667	0.388889	0.444444
Brant bernicla nigricans	Western High Arctic Canada-Eastern Pacific	Melville Island - molting, , Nunavut, Canada	18	17	16	51		0.352941	0.313725	0.333333
Brant bernicla nigricans	Western High Arctic Canada-Eastern Pacific	Prince Patrick Island - molting, Northwest Territories, Canada	21	16	16	53		0.396226	0.301887	0.301887
Brant bernicla nigricans	Western Low Arctic Canada-Eastern Pacific	Tuktoyaktuk Peninsula and Liverpool Bay, Northwest Territories, Canada	14	2	1	17		0.823529	0.0588235	0.117647
Brant bernicla nigricans	Western Low Arctic Alaska-Eastern Pacific	North Slope, Alaska, USA	69	3	23	95		0.726316	0.242105	0.0315789
Brant bernicla nigricans	Western sub Arctic Alaska-Eastern Pacific	Yukon-Kuskokwim Delta, Alaska, USA	102	6	23	131		0.778626	0.175573	0.0458015
Brant bernicla nigricans	Eastern High Arctic Russia-Eastern Pacific	Lena River Delta, Russia	9	0	1	10		0.9	0.1	0

## Sheet: STable 4 Migrate analysis
Supplemental Table 4. Summary of number of migrants per generation (nuclear DNA Nem, mtDNA DNA Nfm) with θ (nuclear DNA Neμ, mtDNA Nfμ) on the diagonal for each brant (Branta bernicla) population within each ecological stock (Atlantic, Eastern High Arctic, Western High Arctic, and Black) calculated from 12 microsatellite loci and mtDNA control region data. Sample information is available at Sonst…
microsatellite
	Recipient population
		Atlantic	Eastern High Arctic	Western High Arctic		Black
Source population		Baffin	Bathurst Island	Melville Island	Prince Patrick Island	North Slope (Colville)	YK-Delta
	Baffin Island	0.566 (0.534-0.600)	13.4 (11.7-15.5)	10.5 (9.3-11.7)	7.8 (6.8-8.9)	1.5 (1.2-1.8)	6.8 (5.6-8.0)
	Bathurst Island	7.0 (6.2-7.9)	0.901 (0.832-0.977)	7.7 (6.8-8.7)	6.3 (5.5-7.3)	3.1 (2.7-3.7)	9.3 (7.8-10.9)
	Melville Island	11.1 (9.6-12.9)	8.1 (7.1-9.2)	0.805 (0.763-0.850)	15.2 (13.6-17.0)	4.1 (3.5-4.8)	14.8 (12.7-17.1)
	Prince Patrick Island	10.0 (8.8-11.2)	4.0 (3.5-4.6)	14.6 (13.2-16.3)	0.538 (0.507-0.574)	8.9 (7.9-10.1)	24.8 (21.6-28.2)
	North Slope (Colville)	6.7 (5.9-7.6)	1.7 (1.4-2.0)	6.0 (5.3-6.9)	10.6 (9.4-12.0)	0.375 (0.354-0.398)	28.1 (24.5-31.9)
	YK-Delta	4.6 (4.1-5.2)	4.2 (3.5-5.1)	8.2 (7.2-9.2)	8.2 (7.2-9.3)	18.3 (16.5-20.3)	0.917 (0.839-0.990)
mtDNA control region
	Recipient population
		Atlantic	Eastern High Arctic	Western High Arctic		Black
Source population		Baffin Island	Bathurst Island	Melville Island	Prince Patrick Island	North Slope (Colville)	YK-Delta
	Baffin Island	0.008 (0.007-0.011)	0.8 (0.1-4.4)	4.0 (1.0-14.7)	0.6 (0.2-1.9)	0.2 (0.1-0.7)	0.3 (0.2-1.6)
	Bathurst Island	0.4 (0.1-1.3)	0.004 (0.002-0.009)	9.0 (3.0-26.5)	0.4 (0.3-1.4)	0.1 (0.0-0.5)	0.3 (0.2-1.6)
	Melville Island	0.2 (0.0-1.0)	101.0 (33.8-270.9)	0.077 (0.048-0.137)	0.8 (0.3-2.7)	0.2 (0.1-0.7)	0.6 (0.4-2.3)
	Prince Patrick Island	0.1 (0.0-0.3)	0.0 (0.0-2.8)	11.9 (4.4-33.0)	0.017 (0.013-0.022)	6.1 (3.8-10.0)	0.6 (0.1-2.3)
	North Slope (Colville)	3.4 (0.5-16.2)	0.2 (0.0-1.0)	2.0 (0.3-11.9)	11.3 (6.9-20.3)	0.002 (0.002-0.003)	4.1 (1.8-8.8)
	YK-Delta	0.8 (0.1-2.6)	4.2 (1.0-13.4)	2.0 (1.1-9.5)	0.4 (0.0-1.4)	0.1 (0.0-0.5)	0.015 (0.011-0.021)
Sonsthagen, S. A., Wilson, R. E., Pierson, B. J., Sage, G. K., Talbot, S. L., Derksen, D. V., & Ward, D. H. (2024). Branta (Branta bernicla) genetic data from North America, Europe, and Asia: U.S. Geological Survey data release, https://doi.org/10.5066/P96G9LAJ.
